# Supplementary material for: Mitochondrial DNA variants in a cohort from Argentina with suspected Leber’s hereditary optic neuropathy (LHON)
Source: PLoS One. 2023 Feb 24;18(2):e0275703. doi: 10.1371/journal.pone.0275703 (PMC9956067; doi:10.1371/journal.pone.0275703)
Supplement: S1 Table — (XLSX) [file pone.0275703.s001.xlsx]

## Sheet: Hoja1
Subject	MT-ND1	MT-ND4 (pathogenic variant)	MT-ND6	Haplogroup
1	OK	11778G>A (p.Arg340His)	OK	not determined
2	OK	11778G>A (p.Arg340His)	m.14318T>C (p.Asn119Ser)	C
3	OK	11778G>A (p.Arg340His),	OK	not determined
		11719 G>A Gly320Gly)
4	m.3746 C>T p.Ala147Val	11778G>A (p.arg340His)	OK	not determined
5	m.3483G>A (E59E),	11778G>A (p.Arg340His),	OK	M57 L3x B2 H9
	m.3547A>G (I81V),	m.11719G>A (Gly320Gly)
	m.3591G>A (Leu95Leu)
6	m.3547 A>G (Ile81Val)	11778G>A (p.Arg340His),	OK	B2
		m.11719 G>A ( Gly320Gly)
7	OK	11778G>A (p.Arg340His)	OK	not determined
8	OK	m.1178 G>A (p.Arg340His)	OK	not determined
9	m.4248T>C (Ile314Ile)	m.11719G>A (p.Arg340His),	OK	AE
		m.11776T>C (p.Ser339Ser)
10	m.3547 A>G (I81V)	11778G>A (p.Arg340His),	OK	B2
		m.11719 G>A ( Gly320Gly)
11	m.3746 C>T p.Ala147Val	11778G>A (p.Arg340His)	OK	not determined
12	m.3552T>A p.Ala82Ala	11778G>A (p.Arg340His),	m.14318T>C (pAsn119Ser)	C
		m.11719 G>A ( Gly320Gly)
13	OK	m.11778 G>A (p.Arg340His); m.11776T>C (p.Ser339Ser),	OK	not determined
		m.11719 G>A ( Gly320Gly)
14	m.3547A>G (I81V)	m.11778G>A (p.Arg340His),	OK	B2
		m11719 G>A (p.Gly320Gly)
15	m.3547A>G (I81V)	m.11778G>A (p.Arg340His); m.11719G>A (p.Gly320Gly)	OK	B2
16	m.3308T>C p.(M1T), m.3594C>T p.(V96V), m.3666G>A p.(G120G), m.3693G>A p.(L129L), m.4104A>G p.(L266L)	m.11788G>A (p.Arg340His), m.11719G>A (p.Gly320Gly)	m.14560G>A p.(V33V)	L, L1, Lineage L;
17	OK	11778G>A (p.Arg340His), m.11719G>A (p.Gly320Gly)	OK	not determined
Subject	MT-ND1 (pathogenic variant)	MT-ND4	MT-ND6	Haplogroup
18	m.3460G>A (p.Ala52Thr)	11719 G>A (p.Gly320Gly)	OK	Not determined
19	m.3460G>A (p.Ala52Thr),	OK	m.14318T>C (p.Asn119Ser), m.14587A>G (p.Gly29Gly)	C, Lineage N
	m.3552 T>A (p.Ala82Ala)
20	m.3460 G>A A52T,	m.11719 G>A (p.Gly320Gly)	m.14587 A>G (p.Gly29Gly) y m.14318 T>C (p.Asn119Ser)	C, Lineage N
	m.3552 T>A (p.Ala82Ala)
21	m.3460 G>A (A52T) (heteroplasmy),	m.11719 G>A (p.Gly320Gly)	m.14318 T>C (p.Asn119Ser)	C
	m.3552 T>A (p.Ala82Ala)
22	m.3460G>A (p.Ala52Thr)	OK	OK	Not determined
23	m.3460G>A (p.Ala52Thr)	OK	OK	Not determined
24	m.3460G>A (p.Ala52Thr)	m.11719 G>A (p.Gly320Gly)	OK	Not determined
25	m.3460G>A (p.Ala52Thr)	OK	OK	Not determined
26	m.3460G>A (p.Ala52Thr)	m.11719 G>A (p.Gly320Gly)	OK	Not determined
27	m.3395A>G (p.Tyr30Cys)	m.11719 G>A (p.Gly320Gly)	m.14634T>C (p.Met14Val)	Not determined
Subject	MT-ND1	MT-ND4 (pathogenic variant)	MT-ND6	Haplogroup
28	m.3915 G>A p.Gly203Gly	m.11253T>C p.Ile165Thr	OK	Lineage N
29	m.3915 G>A p.Gly203Gly	m.11253T>C p.Ile165Thr	m.14305 G>A (p.Ser123Ser)	Lineage N
30	m.3552T>A (p.Ala82Ala)	m.11253T>C (p.Ile165Thr),	m.14318T>C (p.Asn119Ser)	C
		m.11719G>A, (p.Gly320Gly)
Subject	MT-ND1	MT-ND4	MT-ND6 (pathogenic variant)	Haplogroup
31	m.3552T>A (p.Ala82Ala)	.11719G>A, p.Gly320Gly	m.14484 T>C (Met64Val)	C
32	m.4216T>C (p.Y304H)	m.11251A>G p.Leu164Leu,	m.14484T>C p.Met64Val	JT
		m.11719G>A p.Gly320Gly
